# Supplementary material for: (2SR,4aSR,8aSR)-6-Oxoperhydro­naphthalene-2-carboxylic acid
Source: Acta Crystallogr Sect E Struct Rep Online. 2008 Dec 20;65(Pt 1):o168. doi: 10.1107/S1600536808042700 (PMC2968079; doi:10.1107/S1600536808042700)
Supplement: Supplementary file 2 [file e-65-0o168-Isup2.hkl]

# 
# h,k,l, Fc-squared, Fo-squared, sigma(Fo-squared) and status flag 
# 
data_I
_shelx_title ' 102408RAL_GE_0m in P2(1)/n' 
_shelx_refln_list_code          4 
_shelx_F_calc_maximum      101.13 
_exptl_crystal_F_000       424.00 
_reflns_d_resolution_high  0.8366 
 
loop_ 
 _symmetry_equiv_pos_as_xyz 
 'x, y, z' 
 '-x+1/2, y+1/2, -z+1/2' 
 '-x, -y, -z' 
 'x-1/2, -y-1/2, z-1/2' 
 
_cell_length_a     5.3568 
_cell_length_b    22.3758 
_cell_length_c     8.3376 
_cell_angle_alpha  90.000 
_cell_angle_beta   99.593 
_cell_angle_gamma  90.000 
 
_shelx_F_squared_multiplier     1.000 
 
loop_ 
 _refln_index_h 
 _refln_index_k 
 _refln_index_l 
 _refln_F_squared_calc 
 _refln_F_squared_meas 
 _refln_F_squared_sigma 
 _refln_observed_status 
   2   0   0      512.10      497.01      5.23 o 
   1   1   0     1460.37     1389.09      9.86 o 
   2   1   0     1425.96     1518.34     10.88 o 
   3   1   0       14.99       14.81      0.36 o 
   0   2   0      180.41      181.22      2.28 o 
   1   2   0     3961.66     3908.71     26.05 o 
   2   2   0      638.21      612.92      4.51 o 
   3   2   0      234.33      221.45      2.10 o 
   1   3   0     6628.84     6531.35     48.59 o 
   2   3   0      723.04      766.01      5.61 o 
   3   3   0      328.09      325.36      2.93 o 
   4   3   0        5.64        6.14      0.81 o 
   0   4   0     1427.25     1332.58     12.75 o 
   1   4   0     5426.65     5381.73     41.97 o 
   2   4   0        6.74        5.90      0.28 o 
   3   4   0      115.28      114.55      1.40 o 
   4   4   0       44.13       46.26      1.18 o 
   1   5   0     1663.70     1618.29     11.73 o 
   2   5   0      608.77      622.82      5.14 o 
   3   5   0      398.27      436.82      4.54 o 
   4   5   0      192.72      192.67      2.47 o 
   5   5   0       54.48       53.92      2.31 o 
   1   6   0     1146.35     1143.58      9.06 o 
   2   6   0      286.23      309.71      2.73 o 
   3   6   0     1811.37     1893.96     17.93 o 
   4   6   0      214.18      187.33      2.27 o 
   5   6   0       37.44       41.56      1.49 o 
   1   7   0     2537.00     2635.40     19.06 o 
   2   7   0     1888.58     1984.08     15.76 o 
   3   7   0       20.12       19.16      0.64 o 
   4   7   0       35.76       34.85      0.87 o 
   5   7   0        8.00        8.50      0.85 o 
   0   8   0     5952.68     6033.52     79.59 o 
   1   8   0     7713.94     7817.84     56.32 o 
   2   8   0        3.29        7.06      0.39 o 
   3   8   0      304.00      287.48      3.16 o 
   4   8   0        5.93        8.44      0.71 o 
   5   8   0        9.95        9.71      0.88 o 
   1   9   0      539.63      556.68      4.27 o 
   2   9   0      416.84      458.64      3.98 o 
   3   9   0      307.96      307.74      2.82 o 
   4   9   0        2.28        2.63      0.37 o 
   5   9   0        4.31        4.09      0.54 o 
   0  10   0     1400.93     1451.17     14.15 o 
   1  10   0      517.20      508.02      4.22 o 
   2  10   0      434.98      434.64      3.51 o 
   3  10   0      143.89      148.30      1.73 o 
   4  10   0       65.19       65.32      1.11 o 
   5  10   0        0.00        0.69      0.37 o 
   1  11   0      493.51      547.50      4.27 o 
   2  11   0      689.69      670.27      5.22 o 
   3  11   0       29.13       26.87      0.54 o 
   4  11   0       13.31       13.58      0.60 o 
   5  11   0        1.23        3.29      0.43 o 
   0  12   0      678.43      659.72      7.29 o 
   1  12   0     1293.60     1419.95     10.57 o 
   2  12   0      830.00      843.41      6.53 o 
   3  12   0       50.75       39.51      0.66 o 
   4  12   0       24.03       23.92      0.72 o 
   5  12   0       60.52       62.01      1.40 o 
   1  13   0      153.80      159.95      1.72 o 
   2  13   0        5.54        3.34      0.24 o 
   3  13   0        9.92        8.98      0.52 o 
   4  13   0      166.21      167.34      1.99 o 
   5  13   0       95.04      104.78      1.72 o 
   0  14   0     1632.31     1730.89     39.17 o 
   1  14   0      123.04      123.08      1.78 o 
   2  14   0      836.57      792.32      5.01 o 
   3  14   0      318.63      306.56      5.07 o 
   4  14   0      114.01      114.60      1.54 o 
   5  14   0       25.78       30.41      0.82 o 
   1  15   0      456.53      409.61      3.27 o 
   2  15   0        8.16        7.59      0.45 o 
   3  15   0       27.34       27.63      0.76 o 
   4  15   0       57.98       53.07      1.06 o 
   5  15   0      179.94      208.89      3.56 o 
   0  16   0      148.90      131.22      2.09 o 
   1  16   0       25.63       25.96      0.52 o 
   2  16   0       60.99       47.19      1.14 o 
   3  16   0       36.36       34.28      0.92 o 
   4  16   0       66.28       70.48      1.23 o 
   5  16   0       30.27       33.44      1.47 o 
   1  17   0       42.32       39.54      0.94 o 
   2  17   0      580.40      584.74      7.51 o 
   3  17   0      104.12       94.51      1.66 o 
   4  17   0       29.15       29.21      0.71 o 
   0  18   0       35.38       37.12      1.45 o 
   1  18   0      315.27      298.71      3.66 o 
   2  18   0      521.09      495.95      5.77 o 
   3  18   0      108.25       95.55      1.48 o 
   4  18   0       63.23       62.61      1.36 o 
   1  19   0        0.01        2.34      0.53 o 
   2  19   0        6.87        4.39      0.56 o 
   3  19   0       58.13       56.02      1.29 o 
   4  19   0        0.00       -0.26      0.28 o 
   0  20   0      117.55      115.05      2.72 o 
   1  20   0      131.57      111.28      2.16 o 
   2  20   0        2.43        0.75      0.39 o 
   3  20   0       56.66       58.42      1.21 o 
   4  20   0       37.51       35.46      1.91 o 
   1  21   0       12.57       13.46      0.99 o 
   2  21   0       41.02       52.28      1.41 o 
   3  21   0        0.11        0.07      0.35 o 
   0  22   0       40.49       35.92      1.44 o 
   1  22   0        3.63        6.79      0.63 o 
   2  22   0       16.57       15.84      0.92 o 
   3  22   0       13.19        8.99      0.56 o 
   1  23   0        3.62        1.11      0.55 o 
   2  23   0      123.79      110.45      1.99 o 
   3  23   0       21.18       21.45      0.99 o 
   0  24   0        6.03        2.39      0.82 o 
   1  24   0       22.80       20.74      1.28 o 
   2  24   0        2.02        0.52      0.41 o 
   1  25   0      124.09      129.42      2.64 o 
   2  25   0       26.61       21.73      1.40 o 
  -3   0   1     1368.82     1370.19     15.52 o 
  -1   0   1     1332.43     1351.12     15.03 o 
   1   0   1     2099.79     2043.20     21.57 o 
   3   0   1      127.91      123.19      2.85 o 
  -4   1   1      245.40      244.42      4.35 o 
  -3   1   1      156.45      162.22      1.72 o 
  -2   1   1      161.59      131.66      1.14 o 
  -1   1   1     4243.70     3996.94     34.68 o 
   0   1   1       96.55       86.36      0.62 o 
   1   1   1     1671.31     1696.43     12.05 o 
   2   1   1     1210.28     1236.96      8.90 o 
   3   1   1      159.30      160.23      3.07 o 
   4   1   1        3.16        6.36      1.01 o 
  -4   2   1       26.11       29.30      1.36 o 
  -3   2   1      183.60      174.26      1.97 o 
  -2   2   1      155.91      179.98      1.49 o 
  -1   2   1        0.15        0.50      0.12 o 
   0   2   1      806.80      796.38      4.99 o 
   1   2   1      120.66      120.31      0.96 o 
   2   2   1      176.03      195.66      1.58 o 
   3   2   1        3.45        0.85      0.31 o 
   4   2   1        0.04        0.41      0.75 o 
  -4   3   1      336.57      332.80      3.32 o 
  -3   3   1       88.97       93.99      1.26 o 
  -2   3   1      390.41      409.59      4.05 o 
  -1   3   1    10228.15     9842.99     68.35 o 
   0   3   1     5627.54     5386.59     36.67 o 
   1   3   1      643.69      641.09      4.93 o 
   2   3   1     4664.32     4894.26     36.78 o 
   3   3   1      174.50      190.14      2.94 o 
   4   3   1      115.52      101.74      2.01 o 
  -4   4   1      332.25      336.45      3.19 o 
  -3   4   1       18.40       20.98      0.54 o 
  -2   4   1      148.86      153.27      1.38 o 
  -1   4   1      435.55      460.90      3.83 o 
   0   4   1      787.02      850.65      5.37 o 
   1   4   1     1458.22     1470.19      9.81 o 
   2   4   1      970.60     1081.12      9.36 o 
   3   4   1       31.23       27.97      0.87 o 
   4   4   1       13.35       14.06      0.81 o 
  -5   5   1      142.64      137.21      2.81 o 
  -4   5   1      829.97      770.62      6.56 o 
  -3   5   1       22.12       27.36      0.63 o 
  -2   5   1      405.26      391.62      3.34 o 
  -1   5   1      572.08      526.33      3.75 o 
   0   5   1      634.20      628.29      4.01 o 
   1   5   1      499.17      498.12      3.60 o 
   2   5   1       65.50       93.21      1.10 o 
   3   5   1      210.40      198.47      3.09 o 
   4   5   1        3.82        2.58      0.44 o 
   5   5   1        0.81        1.89      0.85 o 
  -5   6   1        1.28        1.40      0.48 o 
  -4   6   1      110.28      112.36      1.68 o 
  -3   6   1      274.78      259.19      2.80 o 
  -2   6   1       71.99       72.12      0.86 o 
  -1   6   1      632.00      667.75      4.82 o 
   0   6   1      500.33      503.62      3.26 o 
   1   6   1      138.69      146.26      1.19 o 
   2   6   1      187.20      226.22      2.48 o 
   3   6   1      547.31      568.77      7.57 o 
   4   6   1       15.17       14.39      0.72 o 
   5   6   1      154.57      148.94      3.00 o 
  -5   7   1      411.45      418.08      5.45 o 
  -4   7   1      209.73      198.75      2.69 o 
  -3   7   1      269.10      244.77      2.70 o 
  -2   7   1      218.45      231.01      2.14 o 
  -1   7   1      159.46      139.81      1.23 o 
   0   7   1       72.86       66.75      0.56 o 
   1   7   1     3319.14     3454.91     24.99 o 
   2   7   1      809.20      858.35      8.33 o 
   3   7   1       45.38       41.61      0.88 o 
   4   7   1        2.26        2.09      0.57 o 
   5   7   1        4.18        3.19      0.49 o 
  -5   8   1        6.23        6.50      0.61 o 
  -4   8   1      399.49      368.10      4.36 o 
  -3   8   1       73.83       68.35      1.10 o 
  -2   8   1       41.17       38.65      0.61 o 
  -1   8   1       31.56       26.13      0.69 o 
   0   8   1     1052.01     1126.25      7.15 o 
   1   8   1      734.53      808.32      6.05 o 
   2   8   1      717.11      820.34      8.02 o 
   3   8   1        8.84       12.24      0.51 o 
   4   8   1       68.13       61.64      1.16 o 
   5   8   1       17.92       20.57      0.81 o 
  -5   9   1       33.47       31.10      0.93 o 
  -4   9   1        1.68        1.73      0.37 o 
  -3   9   1       42.82       44.50      0.74 o 
  -2   9   1      264.23      286.82      2.79 o 
  -1   9   1       12.85       17.39      0.35 o 
   0   9   1      840.12      909.29      6.06 o 
   1   9   1     1156.61     1189.54      8.82 o 
   2   9   1      359.31      382.69      4.03 o 
   3   9   1      130.68      143.92      1.74 o 
   4   9   1      164.63      155.77      2.04 o 
   5   9   1       23.05       25.16      0.85 o 
  -5  10   1      106.81      111.00      1.79 o 
  -4  10   1      144.05      143.33      1.99 o 
  -3  10   1        0.86        0.76      0.21 o 
  -2  10   1      317.24      324.10      2.85 o 
  -1  10   1        7.35        6.98      0.27 o 
   0  10   1      222.09      243.01      1.96 o 
   1  10   1       18.17       18.56      0.38 o 
   2  10   1      452.69      460.50      4.39 o 
   3  10   1       16.38       19.17      0.52 o 
   4  10   1      157.20      168.20      2.61 o 
   5  10   1       15.31       14.96      0.72 o 
  -5  11   1        1.05        2.46      0.44 o 
  -4  11   1       46.96       43.32      0.92 o 
  -3  11   1       52.25       51.75      0.69 o 
  -2  11   1      535.67      533.85      4.47 o 
  -1  11   1      439.07      444.16      3.53 o 
   0  11   1     2319.45     2352.40     17.52 o 
   1  11   1     1208.27     1319.98     10.57 o 
   2  11   1      280.91      277.17      2.78 o 
   3  11   1      266.70      234.12      2.23 o 
   4  11   1       17.30       14.87      0.66 o 
   5  11   1        0.78        0.67      0.39 o 
  -5  12   1       16.23       18.44      1.25 o 
  -4  12   1        0.08        0.92      0.40 o 
  -3  12   1      150.06      144.22      1.30 o 
  -2  12   1      256.86      235.13      2.25 o 
  -1  12   1       16.99       18.92      0.44 o 
   0  12   1       22.11       24.00      0.42 o 
   1  12   1        6.29       12.34      0.36 o 
   2  12   1      162.76      148.46      1.41 o 
   3  12   1      202.73      194.81      2.18 o 
   4  12   1        0.39        0.50      0.35 o 
   5  12   1       38.42       56.36      1.47 o 
  -5  13   1        1.26        1.74      0.60 o 
  -4  13   1        5.50        6.78      0.47 o 
  -3  13   1      346.48      316.11      3.15 o 
  -2  13   1       24.59       24.45      0.53 o 
  -1  13   1      146.63      136.60      1.45 o 
   0  13   1        8.47       12.37      0.32 o 
   1  13   1       33.48       37.03      0.63 o 
   2  13   1      271.50      267.73      2.24 o 
   3  13   1        0.12        0.79      0.39 o 
   4  13   1       30.79       20.79      0.72 o 
   5  13   1       50.07       61.81      1.64 o 
  -5  14   1       20.08       20.22      0.91 o 
  -4  14   1        5.69        4.70      0.42 o 
  -3  14   1       58.74       58.66      1.05 o 
  -2  14   1       38.13       36.89      0.66 o 
  -1  14   1       35.07       34.29      0.70 o 
   0  14   1      185.43      200.62      2.34 o 
   1  14   1       13.19       11.83      0.43 o 
   2  14   1      132.17      126.33      1.24 o 
   3  14   1       92.90       92.07      1.36 o 
   4  14   1       21.56       28.25      0.79 o 
   5  14   1        0.15        1.31      0.77 o 
  -5  15   1       39.08       39.03      0.82 o 
  -4  15   1       19.20       21.40      0.66 o 
  -3  15   1      586.01      547.78      5.44 o 
  -2  15   1       24.82       25.73      0.52 o 
  -1  15   1      199.26      192.73      1.91 o 
   0  15   1      123.99      104.60      1.35 o 
   1  15   1      891.45      878.48      6.50 o 
   2  15   1       18.23       15.90      0.62 o 
   3  15   1      182.08      167.15      1.98 o 
   4  15   1       39.82       42.42      0.87 o 
   5  15   1       59.40       59.93      1.64 o 
  -5  16   1        1.40        3.81      0.99 o 
  -4  16   1        3.17        5.61      0.42 o 
  -3  16   1      140.54      136.77      2.31 o 
  -2  16   1        0.23        0.92      0.53 o 
  -1  16   1       10.72       10.35      0.36 o 
   0  16   1      227.14      215.66      2.12 o 
   1  16   1      983.25      910.83      5.78 o 
   2  16   1       16.15       17.12      1.22 o 
   3  16   1      388.80      359.34      3.83 o 
   4  16   1      155.67      159.47      1.99 o 
  -4  17   1       48.76       44.46      0.88 o 
  -3  17   1       10.36       14.05      0.65 o 
  -2  17   1       16.16       20.47      0.99 o 
  -1  17   1      112.36      109.64      1.44 o 
   0  17   1      432.57      414.46      3.23 o 
   1  17   1      299.15      305.07      3.07 o 
   2  17   1      225.78      201.21      2.77 o 
   3  17   1      177.84      182.32      2.46 o 
   4  17   1       24.80       18.44      0.73 o 
  -4  18   1       12.77       14.93      0.59 o 
  -3  18   1        2.99        3.52      0.44 o 
  -2  18   1        0.00       -0.10      0.37 o 
  -1  18   1        1.16        1.59      0.45 o 
   0  18   1       36.65       41.59      1.04 o 
   1  18   1      309.08      308.55      4.23 o 
   2  18   1      126.21      128.12      2.98 o 
   3  18   1       20.92       22.87      0.77 o 
   4  18   1       23.74       23.08      0.66 o 
  -4  19   1       57.27       56.94      0.91 o 
  -3  19   1        2.91        3.83      0.48 o 
  -2  19   1      537.08      518.50      6.89 o 
  -1  19   1      110.94      104.69      2.09 o 
   0  19   1      119.16      122.86      2.26 o 
   1  19   1       50.68       41.81      1.07 o 
   2  19   1      156.83      167.59      4.24 o 
   3  19   1       33.06       31.67      0.92 o 
   4  19   1        2.02        2.92      0.36 o 
  -4  20   1       20.39       21.88      0.85 o 
  -3  20   1       68.67       70.25      1.35 o 
  -2  20   1        5.70        9.69      0.87 o 
  -1  20   1       54.92       54.40      1.27 o 
   0  20   1      108.79      110.52      2.67 o 
   1  20   1      160.00      169.44      2.82 o 
   2  20   1        1.96        3.90      0.48 o 
   3  20   1      107.27      110.26      1.73 o 
   4  20   1       44.85       64.73      2.20 o 
  -3  21   1        0.12       -0.13      0.40 o 
  -2  21   1       46.20       42.18      1.41 o 
  -1  21   1        0.00       -0.09      0.38 o 
   0  21   1       32.62       28.07      1.31 o 
   1  21   1       43.59       37.59      1.00 o 
   2  21   1      218.39      206.62      2.74 o 
   3  21   1       67.92       70.74      1.27 o 
  -3  22   1        0.35        0.67      0.37 o 
  -2  22   1        5.26        8.79      0.71 o 
  -1  22   1       74.89       74.05      1.44 o 
   0  22   1        6.17        5.36      0.79 o 
   1  22   1        3.20        7.97      1.65 o 
   2  22   1        6.68        7.73      0.53 o 
   3  22   1       69.74       78.76      1.29 o 
  -3  23   1       66.48       69.37      1.73 o 
  -2  23   1       57.58       61.46      1.41 o 
  -1  23   1       53.93       53.77      1.18 o 
   0  23   1      100.59      108.59      2.52 o 
   1  23   1        9.82        5.18      0.70 o 
   2  23   1       31.52       30.30      1.11 o 
   3  23   1       12.31        8.36      1.04 o 
  -2  24   1       37.31       36.88      1.05 o 
  -1  24   1        9.21       10.87      0.64 o 
   0  24   1      126.46      135.14      3.23 o 
   1  24   1       16.11       17.54      1.47 o 
   2  24   1       19.39       19.61      1.24 o 
  -2  25   1       40.81       44.42      1.91 o 
  -1  25   1        6.32       10.42      1.28 o 
   0  25   1       40.12       53.28      1.73 o 
   1  25   1        0.17        0.64      0.65 o 
   2  25   1       21.54       21.88      1.33 o 
   0  26   1        0.35        1.38      0.69 o 
   1  26   1      119.48      121.71      3.48 o 
  -4   0   2      322.88      317.60      3.96 o 
  -2   0   2      882.58      951.32     10.78 o 
   0   0   2     1477.90     1448.70     20.37 o 
   2   0   2       10.53       18.27      0.71 o 
   4   0   2     1536.27     1427.43     56.74 o 
  -5   1   2       21.99       21.02      1.76 o 
  -4   1   2      118.90      118.06      1.28 o 
  -3   1   2       96.57      100.61      1.23 o 
  -2   1   2     4571.20     4846.66     40.57 o 
  -1   1   2     2013.15     2121.18     16.62 o 
   0   1   2      172.95      143.02      0.94 o 
   1   1   2      106.44      119.39      1.10 o 
   2   1   2      217.22      215.77      2.49 o 
   3   1   2       94.02       89.53      1.75 o 
   4   1   2        4.72        5.39      0.53 o 
   5   1   2        0.95        0.84      0.84 o 
  -5   2   2      100.42       99.68      2.56 o 
  -4   2   2      170.59      155.49      1.55 o 
  -3   2   2        0.02        1.04      0.20 o 
  -2   2   2       91.92       83.72      0.92 o 
  -1   2   2     1107.19     1053.92      7.89 o 
   0   2   2      389.90      364.09      2.50 o 
   1   2   2      359.49      334.11      2.59 o 
   2   2   2      969.60      987.56      9.94 o 
   3   2   2       22.79       28.37      0.92 o 
   4   2   2        0.01        0.54      0.43 o 
   5   2   2      229.52      222.32      5.83 o 
  -5   3   2        3.75        1.42      0.67 o 
  -4   3   2      127.16      128.09      1.22 o 
  -3   3   2     1643.24     1660.21     15.03 o 
  -2   3   2      324.83      362.95      3.09 o 
  -1   3   2     2013.52     2081.42     14.33 o 
   0   3   2     1001.33     1008.01      6.66 o 
   1   3   2      184.68      184.87      1.43 o 
   2   3   2       24.96       27.46      0.69 o 
   3   3   2      207.79      191.47      3.05 o 
   4   3   2        3.53        3.32      0.45 o 
   5   3   2      218.63      208.23      4.46 o 
  -5   4   2     1810.68     1800.50     25.84 o 
  -4   4   2      801.93      779.11      5.31 o 
  -3   4   2      683.09      693.75      6.61 o 
  -2   4   2       29.00       43.99      0.65 o 
  -1   4   2      684.28      685.77      4.66 o 
   0   4   2       89.27       86.40      0.66 o 
   1   4   2      659.42      649.32      4.99 o 
   2   4   2      156.08      149.78      2.09 o 
   3   4   2      685.36      664.48      7.43 o 
   4   4   2        3.16        6.77      0.89 o 
   5   4   2        5.64        3.89      0.70 o 
  -5   5   2      443.83      440.50      5.05 o 
  -4   5   2      107.85      109.05      1.25 o 
  -3   5   2        3.89        5.45      0.35 o 
  -2   5   2       18.05       22.42      0.51 o 
  -1   5   2       34.06       38.80      0.43 o 
   0   5   2       75.63       78.40      0.63 o 
   1   5   2      630.38      733.36      5.62 o 
   2   5   2      273.04      297.71      4.15 o 
   3   5   2      226.54      209.36      2.27 o 
   4   5   2       19.10       20.63      0.80 o 
   5   5   2      179.04      175.43      2.75 o 
  -5   6   2        7.54        6.07      0.53 o 
  -4   6   2      679.78      627.03      6.83 o 
  -3   6   2      338.61      322.12      3.39 o 
  -2   6   2      321.27      365.72      3.62 o 
  -1   6   2        2.20        0.92      0.19 o 
   0   6   2       12.51       13.24      0.25 o 
   1   6   2     2608.59     2760.05     26.44 o 
   2   6   2       53.65       48.74      1.12 o 
   3   6   2      214.80      205.90      2.26 o 
   4   6   2       50.45       47.80      1.03 o 
   5   6   2        6.37       10.40      0.74 o 
  -5   7   2       79.22       86.36      1.55 o 
  -4   7   2      210.12      197.91      2.70 o 
  -3   7   2       60.35       59.31      1.01 o 
  -2   7   2      366.65      369.64      3.68 o 
  -1   7   2      246.74      254.58      1.97 o 
   0   7   2        0.53        0.70      0.18 o 
   1   7   2      208.31      236.00      2.13 o 
   2   7   2      132.30      136.10      2.26 o 
   3   7   2       32.11       31.46      0.73 o 
   4   7   2      222.53      211.11      2.84 o 
   5   7   2       47.06       52.06      1.31 o 
  -5   8   2      140.95      129.62      2.37 o 
  -4   8   2      847.11      847.47      8.96 o 
  -3   8   2      268.25      263.11      2.45 o 
  -2   8   2      667.80      686.07      5.53 o 
  -1   8   2        3.46        7.24      0.31 o 
   0   8   2       10.53       12.15      0.24 o 
   1   8   2      106.54       83.73      1.00 o 
   2   8   2       26.45       29.87      0.90 o 
   3   8   2       67.88       56.60      0.80 o 
   4   8   2      114.75      110.46      1.84 o 
   5   8   2      454.33      473.59      5.37 o 
  -5   9   2       14.27       14.28      0.70 o 
  -4   9   2      328.21      308.57      3.80 o 
  -3   9   2      172.23      162.47      1.71 o 
  -2   9   2      218.02      213.85      2.84 o 
  -1   9   2       10.50       10.30      0.35 o 
   0   9   2      154.84      166.00      1.29 o 
   1   9   2      128.45      138.74      1.99 o 
   2   9   2       23.38       19.71      0.94 o 
   3   9   2       39.52       43.73      0.71 o 
   4   9   2       77.68       73.36      1.45 o 
   5   9   2      272.71      296.16      3.54 o 
  -5  10   2      232.20      236.25      3.03 o 
  -4  10   2       35.45       36.29      1.03 o 
  -3  10   2      164.38      156.09      1.48 o 
  -2  10   2      299.68      276.20      2.50 o 
  -1  10   2      165.49      187.08      1.67 o 
   0  10   2      494.32      484.38      3.51 o 
   1  10   2      159.60      159.06      1.69 o 
   2  10   2      234.99      234.29      2.92 o 
   3  10   2      211.20      196.66      2.14 o 
   4  10   2        4.56        1.60      0.43 o 
   5  10   2       14.61       12.15      0.70 o 
  -5  11   2       14.95       18.18      0.75 o 
  -4  11   2      103.86      102.95      1.58 o 
  -3  11   2      566.16      526.08      3.42 o 
  -2  11   2      882.69      834.63      6.75 o 
  -1  11   2       26.03       31.39      0.52 o 
   0  11   2       54.32       54.79      0.67 o 
   1  11   2      213.24      225.95      2.29 o 
   2  11   2      165.45      155.87      1.53 o 
   3  11   2      126.14      130.03      1.62 o 
   4  11   2       44.46       56.70      1.26 o 
   5  11   2       61.81       58.20      1.18 o 
  -5  12   2        0.29        1.49      0.39 o 
  -4  12   2      259.15      249.93      2.90 o 
  -3  12   2       63.55       63.46      1.07 o 
  -2  12   2       88.65       90.50      1.12 o 
  -1  12   2        7.72       12.29      0.38 o 
   0  12   2       66.83       76.31      0.97 o 
   1  12   2        2.49        2.87      0.26 o 
   2  12   2       94.62       94.79      1.11 o 
   3  12   2       71.36       91.73      1.59 o 
   4  12   2       58.62       68.41      1.22 o 
   5  12   2       75.26       90.89      1.69 o 
  -5  13   2       39.30       38.04      0.96 o 
  -4  13   2      225.66      219.49      2.62 o 
  -3  13   2      319.28      298.58      2.80 o 
  -2  13   2      326.57      308.72      2.48 o 
  -1  13   2       44.20       43.58      0.81 o 
   0  13   2      662.42      646.78      5.60 o 
   1  13   2       74.88       70.83      0.99 o 
   2  13   2      147.59      138.31      1.32 o 
   3  13   2        9.08        9.93      0.53 o 
   4  13   2      210.66      221.86      2.59 o 
   5  13   2       24.98       32.41      1.66 o 
  -5  14   2        0.79        1.68      0.72 o 
  -4  14   2       42.14       44.39      0.99 o 
  -3  14   2       72.51       81.05      1.15 o 
  -2  14   2      308.62      280.64      2.10 o 
  -1  14   2      143.95      137.59      1.54 o 
   0  14   2      102.21      100.96      1.30 o 
   1  14   2      349.85      330.06      2.87 o 
   2  14   2      588.43      548.79      4.37 o 
   3  14   2       79.30       72.32      1.27 o 
   4  14   2       10.97        5.80      0.47 o 
   5  14   2       10.63       11.59      1.04 o 
  -5  15   2       29.29       25.10      1.08 o 
  -4  15   2      130.60      130.22      1.63 o 
  -3  15   2       38.09       39.20      0.86 o 
  -2  15   2       40.91       36.21      0.79 o 
  -1  15   2       29.36       32.71      0.62 o 
   0  15   2      114.87      104.11      1.26 o 
   1  15   2       10.44        8.99      0.38 o 
   2  15   2        0.53        0.91      0.44 o 
   3  15   2      165.26      168.13      2.46 o 
   4  15   2        0.11        1.30      0.48 o 
  -5  16   2       12.96       18.65      4.52 o 
  -4  16   2      106.41       91.99      1.31 o 
  -3  16   2      389.47      379.07      3.97 o 
  -2  16   2       98.21       98.63      1.53 o 
  -1  16   2      194.23      189.16      1.66 o 
   0  16   2      117.15      105.11      1.14 o 
   1  16   2        1.91        3.51      0.34 o 
   2  16   2        2.61        1.67      0.42 o 
   3  16   2       18.30       12.89      0.62 o 
   4  16   2       12.60       10.17      0.61 o 
  -4  17   2       90.87       88.42      1.23 o 
  -3  17   2      407.89      400.72      4.15 o 
  -2  17   2       21.86       21.89      0.94 o 
  -1  17   2        0.02        0.18      0.34 o 
   0  17   2      129.97      129.04      1.97 o 
   1  17   2       10.34        9.64      0.83 o 
   2  17   2       20.63       17.82      0.70 o 
   3  17   2       88.51       83.85      1.34 o 
   4  17   2        2.11        2.64      0.49 o 
  -4  18   2       51.58       57.82      0.94 o 
  -3  18   2       45.13       44.71      0.98 o 
  -2  18   2       29.00       27.19      1.03 o 
  -1  18   2      101.75       95.47      1.92 o 
   0  18   2       30.86       39.25      1.02 o 
   1  18   2       25.80       27.34      1.03 o 
   2  18   2        1.27        1.82      0.40 o 
   3  18   2      219.70      234.87      2.94 o 
   4  18   2       10.90       10.00      0.59 o 
  -4  19   2        0.21        1.02      0.33 o 
  -3  19   2       34.81       35.87      1.27 o 
  -2  19   2       43.16       49.43      1.62 o 
  -1  19   2       46.03       45.42      1.18 o 
   0  19   2      232.34      203.55      2.76 o 
   1  19   2       43.38       42.34      1.08 o 
   2  19   2       66.41       61.48      1.14 o 
   3  19   2       31.68       37.47      1.08 o 
   4  19   2        1.59        1.79      0.72 o 
  -4  20   2        1.52        1.17      0.68 o 
  -3  20   2       49.13       51.63      1.34 o 
  -2  20   2       98.96       86.39      1.80 o 
  -1  20   2        0.55        0.92      0.44 o 
   0  20   2       36.76       38.41      1.02 o 
   1  20   2        2.94        3.33      0.50 o 
   2  20   2      162.94      161.87      2.04 o 
   3  20   2      156.34      159.84      2.47 o 
  -3  21   2       92.59      105.78      2.82 o 
  -2  21   2       39.67       43.98      1.16 o 
  -1  21   2      131.50      129.39      2.35 o 
   0  21   2       10.57       12.29      0.94 o 
   1  21   2       52.39       50.28      1.76 o 
   2  21   2       52.70       56.67      1.35 o 
   3  21   2      142.26      148.03      1.99 o 
  -3  22   2       50.20       57.60      1.49 o 
  -2  22   2       80.73       78.06      1.45 o 
  -1  22   2       32.80       31.70      1.07 o 
   0  22   2      157.19      161.01      2.68 o 
   1  22   2       27.41       24.69      1.28 o 
   2  22   2       72.35       83.62      1.63 o 
  -3  23   2        0.92        2.78      0.56 o 
  -2  23   2       20.81       18.95      0.74 o 
  -1  23   2        3.03        4.21      0.51 o 
   0  23   2      100.13      103.48      1.93 o 
   1  23   2       55.45       64.44      1.42 o 
   2  23   2       54.31       57.28      1.27 o 
  -2  24   2       54.91       71.54      1.77 o 
  -1  24   2        7.71        8.06      0.61 o 
   0  24   2        0.00        0.07      0.52 o 
   1  24   2        2.56        2.09      0.44 o 
   2  24   2       29.85       33.92      1.67 o 
  -1  25   2        0.42        0.77      0.40 o 
   0  25   2       20.52       23.24      1.06 o 
   1  25   2        1.37        1.03      0.66 o 
   0  26   2        6.07        8.46      1.02 o 
  -5   0   3        0.28       -0.06      0.50 o 
  -3   0   3     3147.84     3367.04     37.42 o 
  -1   0   3      397.24      427.40      5.28 o 
   1   0   3     3748.80     4006.29     44.30 o 
   3   0   3       14.23       10.05      0.76 o 
   5   0   3       42.53       41.09      1.48 o 
  -5   1   3        7.37        8.56      0.60 o 
  -4   1   3       73.21       68.56      1.32 o 
  -3   1   3      141.50      166.50      1.83 o 
  -2   1   3       64.69       71.21      0.86 o 
  -1   1   3        2.16        1.20      0.14 o 
   0   1   3      357.96      379.34      2.76 o 
   1   1   3       58.20       55.89      0.66 o 
   2   1   3      224.20      237.07      2.80 o 
   3   1   3       17.04       17.09      0.68 o 
   4   1   3        1.15        1.78      0.42 o 
   5   1   3        6.38        5.86      0.62 o 
  -5   2   3       82.18       83.25      1.58 o 
  -4   2   3       34.65       32.93      0.79 o 
  -3   2   3      175.61      166.15      1.83 o 
  -2   2   3     1247.72     1451.46     11.55 o 
  -1   2   3     2100.18     2228.17     16.09 o 
   0   2   3      716.88      715.85      4.34 o 
   1   2   3      949.58     1008.40      8.37 o 
   2   2   3      219.75      208.47      2.52 o 
   3   2   3      158.19      153.54      1.97 o 
   4   2   3       31.72       31.25      1.15 o 
   5   2   3       84.36       87.68      1.75 o 
  -5   3   3       76.35       71.29      1.42 o 
  -4   3   3      117.16      123.71      1.58 o 
  -3   3   3      713.17      760.88      7.23 o 
  -2   3   3       95.51      105.16      1.51 o 
  -1   3   3       49.30       56.41      0.62 o 
   0   3   3      428.35      450.96      2.92 o 
   1   3   3     2478.24     2625.49     22.72 o 
   2   3   3       85.83       89.31      1.49 o 
   3   3   3      505.15      449.14      3.84 o 
   4   3   3        0.77        0.72      0.35 o 
   5   3   3       29.89       34.01      1.10 o 
  -6   4   3        5.60        2.98      0.82 o 
  -5   4   3       28.05       30.69      0.95 o 
  -4   4   3       28.96       29.60      0.75 o 
  -3   4   3      228.80      248.99      2.75 o 
  -2   4   3      107.17      119.83      1.60 o 
  -1   4   3        1.12        1.11      0.15 o 
   0   4   3      141.89      145.52      1.05 o 
   1   4   3      572.22      623.86      6.41 o 
   2   4   3      125.53      136.78      2.29 o 
   3   4   3       58.87       52.00      0.77 o 
   4   4   3       10.17       11.71      0.62 o 
   5   4   3        7.90        7.59      0.90 o 
  -6   5   3      177.84      178.12      4.82 o 
  -5   5   3        4.06        6.39      0.53 o 
  -4   5   3       14.79       13.28      0.63 o 
  -3   5   3       48.41       50.12      0.92 o 
  -2   5   3      250.77      265.39      2.35 o 
  -1   5   3       51.31       57.21      0.64 o 
   0   5   3     2336.49     2457.84     15.25 o 
   1   5   3        0.02        0.65      0.18 o 
   2   5   3       30.71       29.06      0.89 o 
   3   5   3       18.72       16.71      0.48 o 
   4   5   3      587.51      552.91      5.02 o 
   5   5   3        1.44        1.14      0.48 o 
  -6   6   3        9.76        8.77      1.27 o 
  -5   6   3       48.39       51.73      1.05 o 
  -4   6   3       36.82       35.16      0.81 o 
  -3   6   3        0.18        0.98      0.22 o 
  -2   6   3     1890.33     1917.70     16.27 o 
  -1   6   3      180.90      201.59      1.78 o 
   0   6   3      549.41      563.10      3.64 o 
   1   6   3        8.04        7.47      0.35 o 
   2   6   3      273.03      271.64      3.99 o 
   3   6   3        0.55        0.13      0.23 o 
   4   6   3       38.15       34.24      0.90 o 
   5   6   3       13.14       13.66      0.79 o 
  -5   7   3      353.01      357.64      3.83 o 
  -4   7   3       27.94       25.47      0.72 o 
  -3   7   3      355.43      325.26      2.89 o 
  -2   7   3        0.02        0.42      0.18 o 
  -1   7   3       92.65       96.14      1.01 o 
   0   7   3       75.99       87.13      0.78 o 
   1   7   3       18.94       17.38      0.47 o 
   2   7   3       67.98       59.43      1.43 o 
   3   7   3       10.73       10.53      0.61 o 
   4   7   3       88.27       76.96      1.34 o 
   5   7   3        3.83        2.88      0.50 o 
  -5   8   3       42.76       43.51      1.28 o 
  -4   8   3      205.60      185.73      2.13 o 
  -3   8   3        0.00        0.62      0.21 o 
  -2   8   3       68.23       69.07      0.93 o 
  -1   8   3      123.23      137.05      1.34 o 
   0   8   3       23.26       21.41      0.45 o 
   1   8   3        0.36        1.38      0.24 o 
   2   8   3      393.12      385.29      4.11 o 
   3   8   3        0.03        0.59      0.31 o 
   4   8   3        0.98        0.98      0.38 o 
   5   8   3       89.15       90.99      1.69 o 
  -5   9   3       20.63       20.57      0.77 o 
  -4   9   3       63.50       58.88      1.16 o 
  -3   9   3       63.50       55.59      0.77 o 
  -2   9   3        9.75        5.89      0.31 o 
  -1   9   3      262.85      260.02      2.31 o 
   0   9   3      219.14      214.58      1.82 o 
   1   9   3      162.43      173.78      2.23 o 
   2   9   3        2.03        3.78      0.30 o 
   3   9   3      205.73      206.26      2.27 o 
   4   9   3        0.01        0.45      0.38 o 
   5   9   3       29.76       30.98      0.98 o 
  -5  10   3        0.33        0.47      0.35 o 
  -4  10   3       33.02       32.30      0.87 o 
  -3  10   3      277.35      254.09      2.01 o 
  -2  10   3     1025.88     1000.71      8.43 o 
  -1  10   3      290.63      281.50      2.66 o 
   0  10   3       83.37       74.30      1.33 o 
   1  10   3      543.70      517.42      7.04 o 
   2  10   3      524.95      517.75      4.95 o 
   3  10   3       30.58       31.96      1.07 o 
   4  10   3       33.96       35.17      0.90 o 
   5  10   3        0.18        0.26      0.43 o 
  -5  11   3        3.14        3.21      0.42 o 
  -4  11   3      365.94      367.26      3.97 o 
  -3  11   3      422.60      398.11      3.80 o 
  -2  11   3       12.41       14.88      0.47 o 
  -1  11   3        7.47        8.48      0.36 o 
   0  11   3       11.82       11.89      0.40 o 
   1  11   3      395.38      413.92     10.60 o 
   2  11   3      131.64      135.78      1.25 o 
   3  11   3       90.91       92.30      1.33 o 
   4  11   3      159.34      167.85      2.13 o 
   5  11   3       31.19       31.99      1.14 o 
  -5  12   3       71.20       65.24      1.40 o 
  -4  12   3      416.26      409.74      4.54 o 
  -3  12   3        0.45        0.67      0.30 o 
  -2  12   3        4.18        7.09      0.34 o 
  -1  12   3       24.36       27.60      0.60 o 
   0  12   3        6.71        8.31      0.57 o 
   1  12   3       89.25       87.99      1.99 o 
   2  12   3      919.82      858.95      5.64 o 
   3  12   3       71.16       65.12      1.10 o 
   4  12   3        0.22        0.52      0.61 o 
  -5  13   3        0.03        0.35      0.50 o 
  -4  13   3       50.35       51.95      1.08 o 
  -3  13   3      329.00      319.94      3.21 o 
  -2  13   3      176.76      164.32      1.42 o 
  -1  13   3      157.91      152.48      1.47 o 
   0  13   3       47.56       42.52      0.70 o 
   1  13   3      670.82      656.69      6.15 o 
   2  13   3        1.99        2.62      0.34 o 
   3  13   3       59.73       46.87      0.94 o 
   4  13   3       79.48       70.23      1.37 o 
  -5  14   3        6.96        8.26      1.00 o 
  -4  14   3      141.74      143.47      1.82 o 
  -3  14   3      973.72      928.86     10.68 o 
  -2  14   3        0.27        0.58      0.29 o 
  -1  14   3      878.68      829.40      5.74 o 
   0  14   3        7.88        8.01      0.49 o 
   1  14   3       88.29       82.56      1.13 o 
   2  14   3      169.04      166.23      1.78 o 
   3  14   3       11.59        6.53      0.46 o 
   4  14   3       22.78       22.08      0.81 o 
  -5  15   3       74.12       77.65      1.70 o 
  -4  15   3        6.90        8.38      0.47 o 
  -3  15   3       37.89       39.28      0.86 o 
  -2  15   3       32.41       32.75      0.93 o 
  -1  15   3       13.47       10.87      0.44 o 
   0  15   3        6.66        6.77      0.40 o 
   1  15   3       66.32       71.75      1.39 o 
   2  15   3      218.32      235.67      2.73 o 
   3  15   3       45.68       35.38      0.81 o 
   4  15   3        2.10        1.95      0.59 o 
  -5  16   3        0.73        2.23      1.62 o 
  -4  16   3       54.06       49.30      1.30 o 
  -3  16   3       12.35       10.53      0.62 o 
  -2  16   3      475.90      455.67      6.13 o 
  -1  16   3       51.11       41.54      1.48 o 
   0  16   3      244.00      247.46      3.16 o 
   1  16   3       26.08       28.76      1.12 o 
   2  16   3        0.21       -0.15      0.35 o 
   3  16   3        7.75        6.04      0.44 o 
   4  16   3        3.64        4.42      0.47 o 
  -4  17   3       34.21       37.45      0.85 o 
  -3  17   3       23.92       26.20      1.39 o 
  -2  17   3       70.00       64.97      1.55 o 
  -1  17   3       53.85       50.90      1.15 o 
   0  17   3      942.83      860.22      9.13 o 
   1  17   3       81.64       86.81      1.57 o 
   2  17   3       57.77       53.85      1.69 o 
   3  17   3        2.25        2.14      0.37 o 
   4  17   3       79.59       83.08      1.80 o 
  -4  18   3        0.02        0.33      0.32 o 
  -3  18   3       67.48       67.13      1.53 o 
  -2  18   3      310.28      300.75      4.36 o 
  -1  18   3      167.00      151.33      2.23 o 
   0  18   3      247.13      227.61      3.02 o 
   1  18   3       26.49       26.35      0.96 o 
   2  18   3       14.36       15.61      0.84 o 
   3  18   3       28.62       27.49      1.12 o 
  -4  19   3      132.55      137.87      2.17 o 
  -3  19   3       15.15       14.22      1.23 o 
  -2  19   3        2.54        2.71      0.50 o 
  -1  19   3        6.67        6.72      0.61 o 
   0  19   3       17.62       16.92      0.75 o 
   1  19   3      170.10      160.05      2.31 o 
   2  19   3        0.01        0.23      0.42 o 
   3  19   3        0.73        3.17      0.48 o 
  -3  20   3        0.03        0.43      0.82 o 
  -2  20   3      107.17      118.35      2.18 o 
  -1  20   3     1298.83     1250.30     15.17 o 
   0  20   3      309.60      311.66      3.81 o 
   1  20   3       57.93       59.63      1.23 o 
   2  20   3        0.32       -0.02      0.41 o 
   3  20   3      113.68      118.36      1.91 o 
  -3  21   3       81.45      100.48      2.09 o 
  -2  21   3       87.57       88.03      1.76 o 
  -1  21   3        0.04        1.20      0.43 o 
   0  21   3       23.84       22.82      0.80 o 
   1  21   3       34.45       34.00      0.92 o 
   2  21   3       21.89       30.29      0.97 o 
  -3  22   3        5.86        7.38      1.25 o 
  -2  22   3       32.20       37.05      1.08 o 
  -1  22   3       33.03       31.44      1.03 o 
   0  22   3       63.49       53.21      1.13 o 
   1  22   3        0.56       -0.07      0.37 o 
   2  22   3       45.52       49.31      1.16 o 
  -2  23   3       76.31       85.15      1.62 o 
  -1  23   3       10.05       10.07      0.82 o 
   0  23   3       60.08       64.18      1.21 o 
   1  23   3        5.57        5.05      0.51 o 
   2  23   3       83.37       93.68      2.94 o 
  -2  24   3        7.42        7.58      0.85 o 
  -1  24   3        1.30        3.89      0.47 o 
   0  24   3       13.00       12.88      0.71 o 
   1  24   3       27.59       23.20      2.61 o 
  -1  25   3      106.68      112.44      3.31 o 
   0  25   3       47.03       54.74      2.10 o 
  -6   0   4      224.82      238.02      6.04 o 
  -4   0   4       98.87       94.94      3.34 o 
  -2   0   4        0.00        0.52      0.23 o 
   0   0   4      953.75     1068.65     16.68 o 
   2   0   4       14.55       17.23      0.84 o 
   4   0   4       13.95       14.01      1.05 o 
  -6   1   4        1.08        1.15      0.48 o 
  -5   1   4        1.52        0.50      0.37 o 
  -4   1   4      146.05      150.41      2.01 o 
  -3   1   4      217.60      247.77      2.07 o 
  -2   1   4        0.01        1.15      0.19 o 
  -1   1   4      450.32      467.50      3.56 o 
   0   1   4      601.08      659.38      6.07 o 
   1   1   4       81.36       85.27      1.08 o 
   2   1   4      943.61      910.48     10.20 o 
   3   1   4      418.59      376.29      3.90 o 
   4   1   4        0.38        0.61      0.38 o 
   5   1   4       15.03       15.04      1.03 o 
  -6   2   4       31.53       33.27      1.21 o 
  -5   2   4        0.00       -0.24      0.34 o 
  -4   2   4        4.62        7.76      0.67 o 
  -3   2   4       31.10       41.47      0.63 o 
  -2   2   4      844.57      842.57      6.38 o 
  -1   2   4      156.82      157.79      1.37 o 
   0   2   4     1592.62     1754.72     16.72 o 
   1   2   4       14.83       22.42      0.49 o 
   2   2   4       44.90       38.67      0.97 o 
   3   2   4       22.04       23.02      0.74 o 
   4   2   4       68.83       68.27      1.24 o 
   5   2   4        0.49        0.08      0.42 o 
  -6   3   4      149.15      161.00      4.43 o 
  -5   3   4       24.65       22.73      0.83 o 
  -4   3   4        1.78        3.71      0.37 o 
  -3   3   4      146.92      146.76      1.40 o 
  -2   3   4       38.85       34.13      0.53 o 
  -1   3   4      450.21      504.26      4.56 o 
   0   3   4     1468.85     1596.66     14.25 o 
   1   3   4     1499.35     1599.67     14.11 o 
   2   3   4       12.64       12.79      0.69 o 
   3   3   4      140.59      136.14      1.69 o 
   4   3   4      223.54      215.17      2.56 o 
   5   3   4        0.22        0.77      0.47 o 
  -6   4   4        4.44        4.71      0.84 o 
  -5   4   4      103.73      103.52      1.59 o 
  -4   4   4        7.32        7.43      0.47 o 
  -3   4   4      125.73      103.83      1.16 o 
  -2   4   4      143.98      144.80      1.45 o 
  -1   4   4        1.94        3.98      0.23 o 
   0   4   4      166.97      189.08      2.25 o 
   1   4   4        4.80        5.69      0.31 o 
   2   4   4      271.74      250.04      2.61 o 
   3   4   4     1522.07     1464.67     12.46 o 
   4   4   4       13.03       17.19      0.70 o 
   5   4   4       28.16       29.30      1.70 o 
  -6   5   4       87.33       93.02      2.99 o 
  -5   5   4       41.27       42.48      0.86 o 
  -4   5   4        0.34        0.20      0.28 o 
  -3   5   4       14.31        7.75      0.35 o 
  -2   5   4      154.78      143.86      1.46 o 
  -1   5   4      975.16      991.58      7.87 o 
   0   5   4       91.36      103.62      1.14 o 
   1   5   4        3.17        1.73      0.24 o 
   2   5   4      129.77      119.75      1.53 o 
   3   5   4       80.91       75.60      1.19 o 
   4   5   4      138.24      136.56      1.85 o 
   5   5   4        3.97        3.39      0.63 o 
  -5   6   4       65.02       66.53      1.08 o 
  -4   6   4        0.01        0.96      0.34 o 
  -3   6   4      117.77      120.38      1.12 o 
  -2   6   4        0.51        0.46      0.17 o 
  -1   6   4      316.15      337.11      2.74 o 
   0   6   4      266.71      286.43      3.81 o 
   1   6   4     1083.98     1135.47     14.38 o 
   2   6   4      396.36      394.69      3.47 o 
   3   6   4       18.82       16.87      0.64 o 
   4   6   4       55.55       58.74      1.05 o 
   5   6   4       71.79       76.89      1.76 o 
  -5   7   4        8.18        9.21      0.50 o 
  -4   7   4      100.39       97.69      1.39 o 
  -3   7   4       73.04       78.01      0.94 o 
  -2   7   4      256.66      238.60      2.36 o 
  -1   7   4      166.83      167.08      1.60 o 
   0   7   4      465.57      462.60      4.66 o 
   1   7   4       23.69       31.04      0.68 o 
   2   7   4       25.17       22.76      0.50 o 
   3   7   4        6.40        6.73      0.47 o 
   4   7   4      275.16      274.43      2.80 o 
   5   7   4       42.19       43.77      1.90 o 
  -5   8   4       30.05       29.05      0.78 o 
  -4   8   4        2.12        2.88      0.36 o 
  -3   8   4       11.83       12.92      0.39 o 
  -2   8   4      209.69      213.85      2.18 o 
  -1   8   4       71.80       72.00      0.88 o 
   0   8   4       11.83       15.59      0.50 o 
   1   8   4       79.74       72.60      1.23 o 
   2   8   4       92.66       89.23      0.97 o 
   3   8   4      282.66      261.05      3.34 o 
   4   8   4      241.45      249.63      2.60 o 
   5   8   4        3.72        6.30      0.91 o 
  -5   9   4       28.19       24.51      0.72 o 
  -4   9   4      267.34      253.84      2.83 o 
  -3   9   4        7.94        9.59      0.45 o 
  -2   9   4      123.48      130.15      1.32 o 
  -1   9   4       95.12      101.64      1.32 o 
   0   9   4      617.61      637.56      6.90 o 
   1   9   4      284.02      285.01      3.00 o 
   2   9   4       26.79       26.73      0.59 o 
   3   9   4      251.59      246.39      2.62 o 
   4   9   4       44.33       47.75      1.02 o 
  -5  10   4       30.28       34.04      0.81 o 
  -4  10   4        3.30        4.00      0.40 o 
  -3  10   4      155.57      135.58      1.70 o 
  -2  10   4        0.37        1.04      0.21 o 
  -1  10   4      115.18      112.91      1.76 o 
   0  10   4      213.45      208.66      3.10 o 
   1  10   4      883.32      826.14      7.05 o 
   2  10   4       25.14       26.20      1.16 o 
   3  10   4      104.06      112.70      1.53 o 
   4  10   4        3.79        4.18      0.44 o 
  -5  11   4        7.23        7.04      0.46 o 
  -4  11   4       23.71       26.81      0.80 o 
  -3  11   4        0.27        0.00      0.33 o 
  -2  11   4      104.59      107.70      1.07 o 
  -1  11   4      199.04      183.74      2.02 o 
   0  11   4       56.39       53.09      1.06 o 
   1  11   4      557.05      514.68      4.46 o 
   2  11   4      403.65      375.56      3.32 o 
   3  11   4       79.48       74.18      1.21 o 
   4  11   4        3.12        3.53      0.65 o 
  -5  12   4        0.02        0.37      0.40 o 
  -4  12   4       46.16       40.75      0.95 o 
  -3  12   4       29.19       27.90      0.87 o 
  -2  12   4      271.13      252.42      2.21 o 
  -1  12   4        2.18        3.15      0.32 o 
   0  12   4      125.52      130.95      2.32 o 
   1  12   4        1.17        3.08      0.47 o 
   2  12   4        1.68        0.88      0.31 o 
   3  12   4       31.71       23.60      0.72 o 
   4  12   4        7.51        6.62      0.51 o 
  -5  13   4       34.70       29.20      1.01 o 
  -4  13   4        1.88        2.01      0.36 o 
  -3  13   4        0.13        0.32      0.51 o 
  -2  13   4        0.04        1.04      0.40 o 
  -1  13   4      214.90      205.89      2.47 o 
   0  13   4     1050.18      984.59     10.27 o 
   1  13   4      660.39      621.53      7.71 o 
   2  13   4        4.18        2.48      0.36 o 
   3  13   4        5.92        7.60      0.49 o 
   4  13   4       67.66       62.77      1.09 o 
  -5  14   4        0.18        0.67      0.53 o 
  -4  14   4       63.16       65.22      1.17 o 
  -3  14   4       19.68       17.66      0.90 o 
  -2  14   4      360.12      349.04      3.67 o 
  -1  14   4       46.42       40.58      1.02 o 
   0  14   4        0.03        1.31      0.37 o 
   1  14   4      467.44      466.01      6.03 o 
   2  14   4      595.52      604.12      4.98 o 
   3  14   4       23.47       23.15      0.95 o 
   4  14   4        8.15        8.62      0.58 o 
  -5  15   4       24.24       26.04      1.06 o 
  -4  15   4       27.60       29.17      0.89 o 
  -3  15   4       44.19       45.52      1.65 o 
  -2  15   4      173.67      156.35      2.01 o 
  -1  15   4       13.12       11.37      0.67 o 
   0  15   4      170.88      163.53      2.34 o 
   1  15   4        0.07        0.76      0.55 o 
   2  15   4      429.28      407.40      4.15 o 
   3  15   4       15.69       11.87      0.55 o 
   4  15   4        9.78       10.40      0.78 o 
  -4  16   4       10.21       10.04      0.61 o 
  -3  16   4      140.06      136.05      2.36 o 
  -2  16   4       92.73       92.46      1.89 o 
  -1  16   4      154.29      155.99      2.28 o 
   0  16   4      155.69      156.29      2.67 o 
   1  16   4       66.34       68.80      1.57 o 
   2  16   4       74.22       65.33      1.32 o 
   3  16   4        1.68        0.49      0.32 o 
  -4  17   4       22.21       24.32      0.78 o 
  -3  17   4        2.99        2.60      0.47 o 
  -2  17   4       46.03       43.00      1.07 o 
  -1  17   4      805.43      802.98      8.58 o 
   0  17   4       87.62       91.40      1.62 o 
   1  17   4      652.16      651.39     10.13 o 
   2  17   4       57.77       55.72      2.17 o 
   3  17   4       28.03       30.17      0.70 o 
  -4  18   4        9.28       10.13      0.97 o 
  -3  18   4       23.30       26.90      0.96 o 
  -2  18   4        2.61        3.21      0.44 o 
  -1  18   4       95.67       94.12      1.64 o 
   0  18   4       14.89       15.15      0.73 o 
   1  18   4       13.73       14.64      0.96 o 
   2  18   4       11.72       16.77      0.81 o 
   3  18   4       31.21       30.67      0.84 o 
  -3  19   4       16.77       20.07      1.05 o 
  -2  19   4      170.60      169.97      2.78 o 
  -1  19   4        0.01        0.15      0.34 o 
   0  19   4        8.30        8.50      0.59 o 
   1  19   4        0.01        0.12      0.39 o 
   2  19   4       12.40       13.62      1.02 o 
  -3  20   4        0.08       -0.09      0.45 o 
  -2  20   4       99.86      108.98      2.01 o 
  -1  20   4       17.26       15.73      0.69 o 
   0  20   4        7.97        8.97      0.59 o 
   1  20   4       62.71       67.08      1.44 o 
   2  20   4       18.64       23.39      1.03 o 
  -3  21   4        9.02       10.97      0.83 o 
  -2  21   4       75.42       79.80      1.60 o 
  -1  21   4       32.89       34.83      1.07 o 
   0  21   4      142.12      139.37      2.02 o 
   1  21   4       38.53       45.52      1.00 o 
   2  21   4      103.01      104.85      2.14 o 
  -2  22   4       23.24       27.21      0.90 o 
  -1  22   4       55.82       58.26      1.14 o 
   0  22   4       28.09       27.45      1.03 o 
   1  22   4        7.02        7.76      0.52 o 
  -2  23   4       75.02       70.62      2.58 o 
  -1  23   4       16.14       16.14      0.74 o 
   0  23   4       10.54        9.17      0.59 o 
   1  23   4       16.92       19.64      0.91 o 
  -1  24   4       32.35       34.06      1.43 o 
   0  24   4        0.24        0.83      0.60 o 
  -5   0   5       45.46       44.44      1.53 o 
  -3   0   5      174.54      179.13      2.10 o 
  -1   0   5      316.49      358.47      5.03 o 
   1   0   5     1607.53     1612.17     22.89 o 
   3   0   5      106.08      107.36      2.46 o 
  -5   1   5       34.11       40.28      1.03 o 
  -4   1   5      100.55       77.05      1.34 o 
  -3   1   5       25.12       21.62      0.39 o 
  -2   1   5        9.30       10.90      0.31 o 
  -1   1   5      611.08      611.49      5.79 o 
   0   1   5       92.31       94.07      1.73 o 
   1   1   5       25.42       24.73      0.69 o 
   2   1   5      509.61      491.92      3.36 o 
   3   1   5      100.18       97.29      1.65 o 
   4   1   5       97.11      104.69      2.04 o 
  -5   2   5       37.36       43.81      1.07 o 
  -4   2   5        1.91        0.46      0.31 o 
  -3   2   5       52.45       43.69      0.55 o 
  -2   2   5        1.21        1.14      0.17 o 
  -1   2   5       56.61       47.28      0.77 o 
   0   2   5      347.77      350.27      4.81 o 
   1   2   5      204.78      211.55      2.65 o 
   2   2   5      327.32      305.94      2.38 o 
   3   2   5      606.22      596.48      5.84 o 
   4   2   5       61.20       63.54      1.16 o 
  -5   3   5       64.00       63.10      1.29 o 
  -4   3   5      214.55      231.98      2.51 o 
  -3   3   5      155.45      163.24      1.28 o 
  -2   3   5       15.52       21.63      0.45 o 
  -1   3   5      366.61      351.96      3.52 o 
   0   3   5      167.33      174.12      2.72 o 
   1   3   5      217.91      212.11      2.42 o 
   2   3   5      904.00      861.14      5.31 o 
   3   3   5        0.87        0.65      0.40 o 
   4   3   5        0.92        1.13      0.37 o 
  -5   4   5        8.90       10.15      0.55 o 
  -4   4   5       24.82       37.27      0.92 o 
  -3   4   5      105.12      102.34      1.02 o 
  -2   4   5      216.61      205.62      1.75 o 
  -1   4   5      229.14      223.98      2.39 o 
   0   4   5     1230.61     1253.42     15.41 o 
   1   4   5       14.12       10.21      0.49 o 
   2   4   5       14.38       15.94      0.50 o 
   3   4   5       53.68       53.37      1.14 o 
   4   4   5        7.65        7.98      0.73 o 
  -5   5   5       51.82       47.21      0.88 o 
  -4   5   5      121.82      127.04      1.64 o 
  -3   5   5        1.31        1.70      0.30 o 
  -2   5   5       15.34       18.53      0.42 o 
  -1   5   5       49.86       61.89      1.36 o 
   0   5   5       10.84       11.73      0.62 o 
   1   5   5      208.88      203.02      2.17 o 
   2   5   5      695.13      629.09      5.55 o 
   3   5   5       45.83       45.83      0.95 o 
   4   5   5        5.97        5.61      0.46 o 
  -5   6   5        1.50        1.45      0.31 o 
  -4   6   5       12.96        9.67      0.57 o 
  -3   6   5       14.88       17.83      0.66 o 
  -2   6   5      370.89      354.23      3.13 o 
  -1   6   5       99.56       97.47      1.27 o 
   0   6   5      141.36      160.30      2.71 o 
   1   6   5      194.75      171.85      1.91 o 
   2   6   5      826.05      820.86      7.93 o 
   3   6   5      249.95      234.10      2.52 o 
   4   6   5      242.62      245.64      2.73 o 
  -5   7   5       65.70       68.75      1.06 o 
  -4   7   5      330.60      317.41      3.20 o 
  -3   7   5      177.76      170.11      2.34 o 
  -2   7   5       36.98       36.56      0.66 o 
  -1   7   5       11.56       11.84      0.56 o 
   0   7   5       37.97       38.05      1.06 o 
   1   7   5      303.31      287.53      2.58 o 
   2   7   5       54.16       53.84      1.58 o 
   3   7   5      927.99      902.32      8.42 o 
   4   7   5        2.69        2.89      0.40 o 
  -5   8   5        3.51        2.18      0.35 o 
  -4   8   5      266.96      243.52      2.60 o 
  -3   8   5      198.02      165.61      2.38 o 
  -2   8   5       32.89       37.34      0.66 o 
  -1   8   5       55.31       54.40      0.82 o 
   0   8   5      400.90      388.44      6.30 o 
   1   8   5       15.12       16.25      0.49 o 
   2   8   5      249.97      236.28      2.50 o 
   3   8   5        0.10        1.27      0.36 o 
   4   8   5       44.92       54.31      1.02 o 
  -5   9   5       20.65       16.71      0.60 o 
  -4   9   5        0.79        1.81      0.34 o 
  -3   9   5      355.68      344.32      4.16 o 
  -2   9   5       10.22       10.68      0.42 o 
  -1   9   5      320.38      318.98      4.32 o 
   0   9   5      429.90      413.50      4.48 o 
   1   9   5        1.87        2.51      0.41 o 
   2   9   5        3.60        2.30      0.46 o 
   3   9   5        6.18        5.63      0.51 o 
   4   9   5      156.73      168.69      1.98 o 
  -5  10   5       53.15       55.04      0.99 o 
  -4  10   5       68.68       74.24      1.15 o 
  -3  10   5        0.34       -0.13      0.33 o 
  -2  10   5        0.23        0.32      0.41 o 
  -1  10   5        4.56        5.37      0.41 o 
   0  10   5        1.02        2.83      0.38 o 
   1  10   5       12.84       12.64      0.61 o 
   2  10   5      494.92      478.80      4.43 o 
   3  10   5       42.15       44.64      0.92 o 
   4  10   5       51.57       45.33      0.90 o 
  -5  11   5      161.88      175.33      2.88 o 
  -4  11   5      134.83      138.35      1.69 o 
  -3  11   5      175.55      172.76      2.44 o 
  -2  11   5       97.14       86.84      1.52 o 
  -1  11   5       84.33       86.09      1.37 o 
   0  11   5      152.76      153.00      2.02 o 
   1  11   5      298.25      285.41      3.09 o 
   2  11   5       96.56       97.63      1.38 o 
   3  11   5       15.53       13.27      0.58 o 
   4  11   5      146.41      163.23      4.34 o 
  -5  12   5      324.69      347.98      3.98 o 
  -4  12   5       56.61       60.23      1.27 o 
  -3  12   5       15.60       15.25      0.83 o 
  -2  12   5        2.33        3.28      0.43 o 
  -1  12   5      234.70      219.15      3.23 o 
   0  12   5       27.32       26.63      1.51 o 
   1  12   5      155.07      141.96      2.11 o 
   2  12   5       42.67       42.52      1.08 o 
   3  12   5        7.65        8.97      0.49 o 
   4  12   5       42.98       53.68      1.42 o 
  -5  13   5       82.98       88.39      3.14 o 
  -4  13   5       97.71       98.11      1.66 o 
  -3  13   5        0.70        1.07      0.43 o 
  -2  13   5        4.57        5.03      0.49 o 
  -1  13   5       92.72       91.60      1.79 o 
   0  13   5        7.88        8.93      0.58 o 
   1  13   5      147.66      151.23      2.26 o 
   2  13   5        0.96        2.36      0.51 o 
   3  13   5       20.62       22.72      0.66 o 
  -4  14   5      124.16      134.17      2.00 o 
  -3  14   5       94.81       94.19      1.85 o 
  -2  14   5        7.98        8.47      0.57 o 
  -1  14   5       17.63       16.03      0.73 o 
   0  14   5      205.36      203.07      4.27 o 
   1  14   5      633.03      628.30      6.88 o 
   2  14   5      140.29      139.02      2.55 o 
   3  14   5      116.01      127.82      1.83 o 
  -4  15   5       72.49       71.76      1.32 o 
  -3  15   5      284.66      288.72      3.48 o 
  -2  15   5        5.82        6.63      0.53 o 
  -1  15   5       18.60       18.73      0.76 o 
   0  15   5       10.53        9.73      0.72 o 
   1  15   5      205.45      209.89      2.83 o 
   2  15   5       90.58       94.79      1.55 o 
   3  15   5       33.79       36.77      1.25 o 
  -4  16   5        0.35        0.15      0.35 o 
  -3  16   5      192.66      194.52      2.53 o 
  -2  16   5      353.60      344.64      4.76 o 
  -1  16   5       84.00       79.28      1.48 o 
   0  16   5        3.69        3.88      0.54 o 
   1  16   5       29.92       33.02      1.57 o 
   2  16   5       13.38       16.49      1.56 o 
   3  16   5        8.66        9.44      0.67 o 
  -4  17   5      157.98      170.55      4.54 o 
  -3  17   5       46.94       51.99      1.27 o 
  -2  17   5       77.98       78.24      2.27 o 
  -1  17   5       37.66       38.81      1.01 o 
   0  17   5      280.20      277.26      3.92 o 
   1  17   5       20.72       20.35      0.88 o 
   2  17   5        0.80        1.93      0.41 o 
  -3  18   5       11.68       17.81      1.20 o 
  -2  18   5        0.64        1.62      0.66 o 
  -1  18   5       32.68       31.44      0.91 o 
   0  18   5       49.06       51.81      1.30 o 
   1  18   5        1.95        0.75      0.42 o 
   2  18   5       40.77       44.75      1.00 o 
  -3  19   5      152.97      166.86      3.17 o 
  -2  19   5      337.99      365.74      5.01 o 
  -1  19   5       37.24       39.84      0.98 o 
   0  19   5       15.60       18.95      0.84 o 
   1  19   5       39.32       41.91      1.11 o 
   2  19   5        3.77        4.15      0.47 o 
  -3  20   5        9.49       12.05      0.83 o 
  -2  20   5        1.85        3.33      0.40 o 
  -1  20   5       44.51       44.05      1.00 o 
   0  20   5       39.64       39.15      0.94 o 
   1  20   5        9.26        9.17      0.64 o 
  -2  21   5      215.61      207.78      3.73 o 
  -1  21   5        8.05        6.43      0.47 o 
   0  21   5       22.08       21.75      0.83 o 
   1  21   5        0.21        1.04      0.39 o 
  -2  22   5        0.00       -0.15      0.39 o 
  -1  22   5        0.27        0.46      0.31 o 
   0  22   5       22.05       22.61      0.80 o 
  -1  23   5       31.16       30.52      1.50 o 
  -4   0   6      376.50      405.03      5.56 o 
  -2   0   6     3834.13     3460.68     54.75 o 
   0   0   6       19.80       22.81      0.80 o 
   2   0   6      121.29      120.20      2.17 o 
   4   0   6      199.18      220.36      3.94 o 
  -5   1   6       12.16       10.54      0.61 o 
  -4   1   6        1.69        3.53      0.37 o 
  -3   1   6       10.59       10.31      0.55 o 
  -2   1   6       16.80       15.95      0.48 o 
  -1   1   6      633.14      619.98      5.08 o 
   0   1   6       60.48       59.95      0.90 o 
   1   1   6       11.51       14.70      0.65 o 
   2   1   6       75.45       70.53      1.21 o 
   3   1   6      241.23      239.62      2.48 o 
   4   1   6        6.64        6.14      0.52 o 
  -5   2   6        3.13        0.29      0.33 o 
  -4   2   6      131.84      131.17      1.77 o 
  -3   2   6        0.57        0.60      0.50 o 
  -2   2   6      157.26      146.18      1.29 o 
  -1   2   6      535.42      522.03      4.02 o 
   0   2   6       19.63       19.53      0.53 o 
   1   2   6       15.43       16.65      0.88 o 
   2   2   6        9.33        6.41      0.45 o 
   3   2   6       28.14       32.99      0.88 o 
   4   2   6        6.80       11.40      0.71 o 
  -5   3   6       49.29       47.89      0.96 o 
  -4   3   6        0.26        1.11      0.30 o 
  -3   3   6       12.18       12.00      0.61 o 
  -2   3   6      149.12      133.38      1.33 o 
  -1   3   6      389.81      360.34      3.17 o 
   0   3   6       22.24       26.22      0.65 o 
   1   3   6      236.00      238.08      2.66 o 
   2   3   6      208.52      198.44      2.75 o 
   3   3   6      184.46      181.02      2.24 o 
   4   3   6       24.71       25.56      1.11 o 
  -5   4   6      172.72      187.05      2.23 o 
  -4   4   6       35.82       32.39      0.76 o 
  -3   4   6      250.53      245.78      2.77 o 
  -2   4   6      230.92      221.21      3.37 o 
  -1   4   6      200.04      197.51      2.17 o 
   0   4   6       42.11       36.93      0.80 o 
   1   4   6       93.59       99.10      1.45 o 
   2   4   6        0.79        0.64      0.32 o 
   3   4   6       93.48       99.92      1.51 o 
   4   4   6       35.73       36.41      1.06 o 
  -5   5   6        5.69        2.07      0.34 o 
  -4   5   6       41.32       44.76      1.19 o 
  -3   5   6       93.02       82.45      1.54 o 
  -2   5   6       44.88       40.40      1.02 o 
  -1   5   6      102.28       97.49      1.12 o 
   0   5   6      153.87      161.80      1.72 o 
   1   5   6      135.23      117.79      1.69 o 
   2   5   6      773.39      767.18      6.70 o 
   3   5   6        0.30        0.75      0.40 o 
   4   5   6       16.09       16.02      0.61 o 
  -5   6   6      209.16      215.52      2.19 o 
  -4   6   6      112.70      108.53      1.59 o 
  -3   6   6      319.16      313.06      3.87 o 
  -2   6   6        0.72        0.47      0.32 o 
  -1   6   6      307.96      285.32      2.79 o 
   0   6   6       33.72       30.98      0.70 o 
   1   6   6      295.80      302.89      3.24 o 
   2   6   6       30.02       27.11      0.94 o 
   3   6   6        9.19        8.10      0.51 o 
   4   6   6       88.12       96.61      3.04 o 
  -5   7   6        4.79        4.43      0.34 o 
  -4   7   6      202.64      187.55      2.29 o 
  -3   7   6        4.97        5.52      0.65 o 
  -2   7   6       88.31       83.68      1.59 o 
  -1   7   6      148.30      142.17      1.92 o 
   0   7   6        7.61        6.66      0.49 o 
   1   7   6       74.92       73.22      1.42 o 
   2   7   6      147.56      156.71      2.06 o 
   3   7   6       53.68       59.62      1.02 o 
   4   7   6      118.45      131.12      3.66 o 
  -5   8   6       65.01       68.90      0.97 o 
  -4   8   6        0.07        0.68      0.36 o 
  -3   8   6      273.14      251.47      3.26 o 
  -2   8   6      372.68      347.33      4.62 o 
  -1   8   6       69.66       66.68      1.47 o 
   0   8   6        2.85        1.31      0.37 o 
   1   8   6       38.21       38.12      1.91 o 
   2   8   6       27.22       25.48      1.15 o 
   3   8   6      141.61      148.63      1.76 o 
  -5   9   6      158.58      155.33      2.08 o 
  -4   9   6       34.34       27.58      1.62 o 
  -3   9   6      151.22      144.04      2.16 o 
  -2   9   6        0.42        0.32      0.77 o 
  -1   9   6      110.33      106.14      1.69 o 
   0   9   6      138.16      120.90      1.66 o 
   1   9   6      204.51      202.28      2.71 o 
   2   9   6        0.27        0.82      0.41 o 
   3   9   6        0.83        2.08      0.34 o 
  -5  10   6        4.75        5.15      0.72 o 
  -4  10   6      272.55      279.03      3.40 o 
  -3  10   6      155.11      152.91      2.24 o 
  -2  10   6        0.59        0.57      0.47 o 
  -1  10   6       78.75       75.39      1.38 o 
   0  10   6        4.78        6.95      0.74 o 
   1  10   6      167.04      165.24      2.36 o 
   2  10   6       14.16       13.17      0.99 o 
   3  10   6       25.23       23.20      0.86 o 
  -4  11   6       43.32       40.16      0.96 o 
  -3  11   6      155.79      150.06      2.35 o 
  -2  11   6      177.00      169.74      3.20 o 
  -1  11   6       94.04       84.47      1.68 o 
   0  11   6        0.12        0.58      0.37 o 
   1  11   6      157.76      157.52      3.44 o 
   2  11   6       99.78       97.57      1.66 o 
   3  11   6       13.51        8.61      0.51 o 
  -4  12   6      206.89      207.19      2.61 o 
  -3  12   6       48.88       46.35      1.55 o 
  -2  12   6        0.85        0.59      0.66 o 
  -1  12   6      744.82      699.83      8.34 o 
   0  12   6      157.50      157.95      2.27 o 
   1  12   6       69.26       75.03      1.56 o 
   2  12   6       72.34       81.75      1.48 o 
   3  12   6        0.81        1.06      0.34 o 
  -4  13   6       13.40       19.94      0.67 o 
  -3  13   6       12.05       12.61      0.72 o 
  -2  13   6       45.12       44.68      1.22 o 
  -1  13   6        4.17        5.10      0.95 o 
   0  13   6      132.91      127.65      1.97 o 
   1  13   6      384.87      383.96      5.57 o 
   2  13   6       19.73       23.42      0.81 o 
   3  13   6      119.76      126.14      2.45 o 
  -4  14   6      149.85      162.36      2.47 o 
  -3  14   6       11.34       13.24      0.71 o 
  -2  14   6      449.33      446.13      4.97 o 
  -1  14   6       46.39       51.28      1.88 o 
   0  14   6      361.11      357.38      4.82 o 
   1  14   6      137.88      141.00      2.09 o 
   2  14   6        0.00       -0.14      0.35 o 
   3  14   6       21.23       21.08      2.42 o 
  -4  15   6       22.25       21.30      0.88 o 
  -3  15   6       26.36       27.86      0.89 o 
  -2  15   6       20.52       20.08      1.21 o 
  -1  15   6        1.96        3.08      0.51 o 
   0  15   6       23.19       23.25      1.57 o 
   1  15   6       15.35       14.02      0.70 o 
   2  15   6        6.75        6.54      0.58 o 
  -3  16   6        9.27       11.44      0.65 o 
  -2  16   6       19.32       18.38      0.81 o 
  -1  16   6        6.65        6.54      0.59 o 
   0  16   6      218.32      224.35      3.29 o 
   1  16   6        0.05        0.06      0.35 o 
   2  16   6        0.05        0.70      0.73 o 
  -3  17   6       20.35       20.48      1.03 o 
  -2  17   6        5.90        7.29      0.59 o 
  -1  17   6        5.58        4.68      0.53 o 
   0  17   6      244.37      247.25      3.50 o 
   1  17   6      140.52      146.03      2.39 o 
   2  17   6        1.16        0.47      0.46 o 
  -3  18   6      473.85      531.82     12.07 o 
  -2  18   6        2.11        2.53      0.44 o 
  -1  18   6      136.43      142.08      2.27 o 
   0  18   6      249.41      255.16      3.55 o 
   1  18   6        2.40        3.71      0.49 o 
  -2  19   6       79.25       78.78      1.49 o 
  -1  19   6       33.85       37.28      0.88 o 
   0  19   6       48.86       55.18      1.24 o 
   1  19   6       27.02       27.92      1.17 o 
  -2  20   6        7.43        7.89      0.81 o 
  -1  20   6        7.20        6.53      0.52 o 
   0  20   6       59.86       63.04      1.28 o 
   0  21   6        1.42        1.03      0.61 o 
  -5   0   7       79.66       81.62      1.91 o 
  -3   0   7      188.00      184.79      3.45 o 
  -1   0   7      330.73      325.49      5.42 o 
   1   0   7       31.24       26.06      1.63 o 
   3   0   7      312.44      308.70      4.12 o 
  -5   1   7       15.12       14.03      0.64 o 
  -4   1   7      104.30      115.10      1.80 o 
  -3   1   7      723.29      698.33      7.43 o 
  -2   1   7        0.51        0.83      0.33 o 
  -1   1   7      630.08      610.05      6.53 o 
   0   1   7        0.60        0.33      0.33 o 
   1   1   7       17.22       15.61      0.82 o 
   2   1   7        2.18        1.72      0.37 o 
   3   1   7       47.02       57.72      0.94 o 
  -5   2   7       33.01       36.01      1.02 o 
  -4   2   7       36.13       36.65      0.84 o 
  -3   2   7       75.72       70.70      1.36 o 
  -2   2   7      342.89      325.60      3.82 o 
  -1   2   7      175.86      176.55      2.40 o 
   0   2   7        5.64        6.59      0.95 o 
   1   2   7      254.21      229.20      2.93 o 
   2   2   7       14.78       19.21      0.69 o 
   3   2   7       15.75       17.28      0.64 o 
  -5   3   7        0.00        0.45      0.37 o 
  -4   3   7       10.06       10.39      0.55 o 
  -3   3   7      423.01      411.31      4.71 o 
  -2   3   7     1882.87     1797.79     17.69 o 
  -1   3   7       47.08       47.61      1.07 o 
   0   3   7      363.19      343.72      4.57 o 
   1   3   7      455.49      434.15      4.88 o 
   2   3   7      112.51       96.57      1.44 o 
   3   3   7       37.82       43.38      0.96 o 
  -5   4   7       35.99       35.61      1.22 o 
  -4   4   7      108.90      105.66      1.67 o 
  -3   4   7       79.59       81.85      1.47 o 
  -2   4   7      168.17      188.84      2.59 o 
  -1   4   7      139.42      139.35      2.44 o 
   0   4   7      690.42      614.57     12.37 o 
   1   4   7       12.55       20.47      0.79 o 
   2   4   7      168.39      174.28      2.12 o 
   3   4   7       87.28       90.60      1.68 o 
  -5   5   7        9.48        8.19      1.08 o 
  -4   5   7       28.75       25.17      0.78 o 
  -3   5   7      202.91      208.72      3.91 o 
  -2   5   7       16.10       17.40      0.76 o 
  -1   5   7       27.76       26.68      0.96 o 
   0   5   7      131.77      139.68      3.70 o 
   1   5   7       24.47       39.29      1.91 o 
   2   5   7      120.67      103.14      1.52 o 
   3   5   7        0.99        0.78      0.34 o 
  -5   6   7       35.63       43.62      1.85 o 
  -4   6   7        8.86        6.32      0.48 o 
  -3   6   7      290.28      278.35      3.86 o 
  -2   6   7        1.18        1.55      0.39 o 
  -1   6   7       88.78       89.65      1.74 o 
   0   6   7      491.75      472.62      5.20 o 
   1   6   7      472.48      446.20      5.68 o 
   2   6   7        7.45        3.34      0.45 o 
   3   6   7       10.34        9.31      0.68 o 
  -4   7   7        7.97        5.55      0.44 o 
  -3   7   7      194.23      198.75      2.98 o 
  -2   7   7       83.11       86.85      1.53 o 
  -1   7   7      250.68      248.22      5.33 o 
   0   7   7      355.85      385.90      4.39 o 
   1   7   7      140.25      129.19      1.85 o 
   2   7   7       88.61       97.24      1.92 o 
   3   7   7        0.94        1.27      0.41 o 
  -4   8   7      145.22      152.53      2.42 o 
  -3   8   7      106.66      102.19      2.06 o 
  -2   8   7       42.97       42.03      1.18 o 
  -1   8   7       93.78       83.87      1.71 o 
   0   8   7        3.61        6.73      0.53 o 
   1   8   7        0.74        5.90      0.51 o 
   2   8   7       95.17       95.67      1.58 o 
   3   8   7       28.93       24.23      0.82 o 
  -4   9   7       89.52       83.71      1.55 o 
  -3   9   7       10.46        9.74      0.67 o 
  -2   9   7      276.00      274.36      4.58 o 
  -1   9   7        1.35        1.75      0.45 o 
   0   9   7       84.89       86.70      1.68 o 
   1   9   7       83.64       94.95      1.61 o 
   2   9   7       65.93       61.61      1.21 o 
   3   9   7       10.19        8.58      0.71 o 
  -4  10   7      112.32      107.91      1.81 o 
  -3  10   7       20.53       17.12      0.68 o 
  -2  10   7       27.71       27.61      1.17 o 
  -1  10   7      235.37      233.02      3.37 o 
   0  10   7       17.17       15.05      0.81 o 
   1  10   7       19.73       19.87      0.77 o 
   2  10   7       12.34       13.74      0.64 o 
   3  10   7       10.57       11.45      1.43 o 
  -4  11   7       69.01       64.81      1.29 o 
  -3  11   7       71.60       71.12      1.29 o 
  -2  11   7      577.27      555.04      8.14 o 
  -1  11   7      689.36      670.80      7.05 o 
   0  11   7      182.18      180.90      3.57 o 
   1  11   7       78.03       80.32      1.71 o 
   2  11   7        1.32        0.77      0.54 o 
  -4  12   7        7.28        8.02      0.99 o 
  -3  12   7       47.29       52.18      1.21 o 
  -2  12   7       48.10       48.18      1.44 o 
  -1  12   7       51.00       58.61      1.33 o 
   0  12   7        0.47        0.76      0.55 o 
   1  12   7       83.68       84.91      1.46 o 
   2  12   7       12.98       15.22      0.63 o 
  -4  13   7       20.35       23.03      1.23 o 
  -3  13   7        0.56        0.74      0.36 o 
  -2  13   7       33.61       32.55      1.21 o 
  -1  13   7       23.96       26.02      1.40 o 
   0  13   7        0.24        0.11      0.39 o 
   1  13   7       36.75       41.34      1.15 o 
   2  13   7        9.20       13.64      0.59 o 
  -3  14   7        3.42        2.97      0.42 o 
  -2  14   7       12.65       13.83      0.83 o 
  -1  14   7        7.31       10.15      0.83 o 
   0  14   7      701.83      725.51      8.82 o 
   1  14   7       14.49       16.62      0.80 o 
   2  14   7       23.92       28.18      1.43 o 
  -3  15   7        3.18        4.06      0.43 o 
  -2  15   7       78.13       80.08      1.76 o 
  -1  15   7      677.98      681.36      9.99 o 
   0  15   7      202.05      221.11      3.83 o 
   1  15   7      186.62      217.91      3.87 o 
   2  15   7        0.00       -0.34      0.52 o 
  -3  16   7        0.11        0.07      0.53 o 
  -2  16   7        6.83        8.24      0.74 o 
  -1  16   7       18.58       22.56      1.00 o 
   0  16   7       10.79       10.98      0.71 o 
   1  16   7       21.35       32.41      1.55 o 
  -2  17   7       33.55       35.09      1.15 o 
  -1  17   7       57.20       65.81      2.18 o 
   0  17   7       65.99       77.43      2.52 o 
  -1  18   7      136.87      139.12      3.64 o 
   0  18   7        6.36        8.58      0.99 o 
  -4   0   8        7.39        5.46      0.83 o 
  -2   0   8       22.16       22.61      2.35 o 
   0   0   8      548.27      505.51      8.32 o 
   2   0   8      190.49      239.27      7.33 o 
  -4   1   8      110.19      130.16      2.62 o 
  -3   1   8      515.40      551.92      6.93 o 
  -2   1   8       94.53       98.45      1.60 o 
  -1   1   8       65.34       67.81      1.65 o 
   0   1   8        3.01        2.84      0.47 o 
   1   1   8       22.70       26.96      1.76 o 
   2   1   8        0.13        0.61      0.36 o 
  -4   2   8       66.62       70.85      1.79 o 
  -3   2   8      108.08      123.33      1.82 o 
  -2   2   8      114.73      118.28      1.79 o 
  -1   2   8       31.57       33.83      1.10 o 
   0   2   8       31.71       25.91      0.98 o 
   1   2   8        4.94        4.31      1.08 o 
   2   2   8        8.55       12.80      1.35 o 
  -4   3   8        2.99        2.77      0.42 o 
  -3   3   8        0.02        0.18      0.31 o 
  -2   3   8        8.44        7.91      0.52 o 
  -1   3   8       76.34       76.62      1.39 o 
   0   3   8       80.35       69.48      1.50 o 
   1   3   8       11.17       12.17      0.71 o 
   2   3   8       43.14       40.57      1.25 o 
  -4   4   8        2.68        0.66      0.46 o 
  -3   4   8        1.05        1.30      0.35 o 
  -2   4   8       98.39       99.78      1.90 o 
  -1   4   8      378.58      373.18      4.37 o 
   0   4   8       10.80       11.69      1.35 o 
   1   4   8       50.99       62.53      1.74 o 
   2   4   8       40.82       48.62      1.39 o 
  -4   5   8       10.56       11.79      0.63 o 
  -3   5   8       36.20       39.04      0.93 o 
  -2   5   8       27.38       27.41      0.95 o 
  -1   5   8       59.48       54.82      1.30 o 
   0   5   8       82.45       83.82      1.66 o 
   1   5   8        5.72        1.98      0.38 o 
   2   5   8        1.90        2.83      0.62 o 
  -4   6   8       24.26       21.87      0.86 o 
  -3   6   8      133.33      136.32      2.32 o 
  -2   6   8        0.00        0.02      0.34 o 
  -1   6   8      238.52      238.35      4.92 o 
   0   6   8       14.06       19.97      0.83 o 
   1   6   8        6.00        4.14      0.42 o 
   2   6   8       14.02       16.64      0.72 o 
  -4   7   8       12.00        9.63      0.98 o 
  -3   7   8        4.95        5.98      0.69 o 
  -2   7   8       42.29       41.07      0.97 o 
  -1   7   8        9.63        8.85      0.79 o 
   0   7   8       70.01       61.07      1.36 o 
   1   7   8       30.22       24.12      0.76 o 
   2   7   8       36.14       35.13      1.43 o 
  -4   8   8       83.62       91.43      2.46 o 
  -3   8   8        0.41       -0.08      0.34 o 
  -2   8   8        3.43        2.51      0.44 o 
  -1   8   8      209.09      212.85      3.88 o 
   0   8   8        7.92        5.66      0.53 o 
   1   8   8       19.22       13.33      0.70 o 
   2   8   8       10.91       15.37      0.67 o 
  -3   9   8       57.71       60.21      1.25 o 
  -2   9   8        2.19        1.44      0.48 o 
  -1   9   8       48.59       49.40      1.48 o 
   0   9   8       39.34       46.49      1.00 o 
   1   9   8       25.72       19.40      0.78 o 
   2   9   8        0.24       -0.31      0.41 o 
  -3  10   8        5.63        7.15      0.61 o 
  -2  10   8        1.73        1.41      0.47 o 
  -1  10   8       49.92       52.81      2.59 o 
   0  10   8        0.84        2.21      0.53 o 
   1  10   8        0.01        0.23      0.36 o 
  -3  11   8       22.05       25.07      0.77 o 
  -2  11   8       36.38       33.58      1.12 o 
  -1  11   8       73.00       75.04      1.80 o 
   0  11   8        1.01        2.68      0.55 o 
   1  11   8        0.69        0.81      0.36 o 
  -3  12   8        7.35        8.07      0.88 o 
  -2  12   8      183.77      175.19      3.00 o 
  -1  12   8        3.98        3.89      0.64 o 
   0  12   8       45.47       43.19      1.34 o 
   1  12   8        0.70        0.52      0.43 o 
  -2  13   8        0.91        0.60      0.42 o 
  -1  13   8       57.74       59.61      2.11 o 
   0  13   8       43.38       48.89      1.40 o 
   1  13   8        0.25        0.06      0.56 o 
   0  14   8       87.61       99.87      2.88 o 
  -3   0   9      108.71      123.98      3.56 o 
  -1   0   9       15.34       11.94      1.14 o 
   1   0   9       19.56       17.30      1.21 o 
  -3   1   9      227.87      237.90      3.23 o 
  -2   1   9       15.94       16.57      0.61 o 
  -1   1   9       36.45       38.65      0.90 o 
   0   1   9      262.82      276.14      3.23 o 
   1   1   9       24.98       26.91      1.93 o 
  -3   2   9       54.28       51.25      1.33 o 
  -2   2   9        3.54        4.52      0.39 o 
  -1   2   9       47.32       49.00      1.00 o 
   0   2   9        9.57        9.06      1.09 o 
   1   2   9       15.54       19.63      0.87 o 
  -3   3   9        3.21        3.43      0.41 o 
  -2   3   9       10.59       11.85      0.55 o 
  -1   3   9        2.87        0.47      0.29 o 
   0   3   9        2.83        5.15      0.48 o 
   1   3   9        4.72        5.11      0.46 o 
  -3   4   9       17.55       20.52      0.85 o 
  -2   4   9        3.73        3.74      0.44 o 
  -1   4   9      119.17      124.89      1.76 o 
   0   4   9        9.48        4.57      0.83 o 
   1   4   9        1.18        0.96      0.36 o 
  -3   5   9       17.52       16.26      0.84 o 
  -2   5   9       43.75       45.35      1.10 o 
  -1   5   9       41.55       37.66      0.97 o 
   0   5   9        1.86        3.61      0.43 o 
   1   5   9       17.28       18.11      1.03 o 
  -3   6   9        7.21        8.72      0.91 o 
  -2   6   9        3.77        3.02      0.43 o 
  -1   6   9       26.78       29.27      1.08 o 
   0   6   9        5.44        8.85      0.59 o 
   1   6   9        2.30        2.05      0.63 o 
  -3   7   9       26.29       30.43      1.33 o 
  -2   7   9       49.42       44.16      1.58 o 
  -1   7   9       31.66       37.60      1.20 o 
   0   7   9        8.17        6.94      0.50 o 
   1   7   9      148.34      146.23      3.48 o 
  -2   8   9       36.02       38.46      1.57 o 
  -1   8   9       39.72       44.57      1.28 o 
   0   8   9        9.70        8.14      0.56 o 
  -2   9   9        0.11        0.15      0.52 o 
  -1   9   9       36.49       34.67      1.10 o 
   0   9   9        4.67        7.41      0.92 o 
  -2  10   9       51.69       53.24      1.75 o 
  -1  10   9        1.34        1.09      0.58 o 
                                                 
